# Supplementary material for: Differences in the Propensity of Different Antimicrobial Resistance Determinants to Be Disseminated via Transformation in Campylobacter jejuni and Campylobacter coli
Source: Microorganisms. 2022 Jun 10;10(6):1194. doi: 10.3390/microorganisms10061194 (PMC9227638; doi:10.3390/microorganisms10061194)
Supplement: Supplementary file 1 [file microorganisms-10-01194-s001.zip]

Archive with 1 entries (1 files):
- microorganisms-1755031-supplementary.pdf
